# Supplementary material for: Antidyslipidemia Pharmacotherapy in Chronic Kidney Disease: A Systematic Review and Bayesian Network Meta-Analysis
Source: Pharmaceutics. 2022 Dec 20;15(1):6. doi: 10.3390/pharmaceutics15010006 (PMC9862001; doi:10.3390/pharmaceutics15010006)
Supplement: Supplementary file 1 [file pharmaceutics-15-00006-s001.zip]

Archive with 1 entries (1 files):
- pharmaceutics-2029482-supplementary.pdf
